# Supplementary material for: Endometrial Angiogenesis of Abnormal Uterine Bleeding and Infertility in Patients with Uterine Fibroids—A Systematic Review
Source: Int J Mol Sci. 2023 Apr 10;24(8):7011. doi: 10.3390/ijms24087011 (PMC10138959; doi:10.3390/ijms24087011)
Supplement: Supplementary file 1 [file ijms-24-07011-s001.zip]

Archive with 1 entries (1 files):
- ijms-2287867-supplementary.pdf
